# Supplementary material for: Trend of Admissions Due to Chronic Lower Respiratory Diseases: An Ecological Study
Source: Healthcare (Basel). 2022 Dec 26;11(1):65. doi: 10.3390/healthcare11010065 (PMC9818740; doi:10.3390/healthcare11010065)
Supplement: Supplementary file 1 [file healthcare-11-00065-s001.zip]

Archive with 1 entries (1 files):
- healthcare-2070390-supplementary.pdf
